# Supplementary material for: Triple-Negative Breast Cancer Cells Recruit Neutrophils by Secreting TGF-β and CXCR2 Ligands
Source: Front Immunol. 2021 Apr 12;12:659996. doi: 10.3389/fimmu.2021.659996 (PMC8071875; doi:10.3389/fimmu.2021.659996)
Supplement: Movies S1 and S2 — Videos showing time-lapse imaging of labeled neutrophils migrating in 3D collagen matrices in response to M4 TCM (S1) or media (S2) placed on the right. Images were taken every 25 sec over 40 min. Individual cell tracks in the immediate vicinity of TCM-collagen boundary are shown. [file DataSheet_2.zip]

Archive with 4 entries (4 files):
- Data Sheet 2/Movie S1.AVI
- Data Sheet 2/Movie S2.AVI
- Data Sheet 2/Movie S3.AVI
- Data Sheet 2/Movie S4.AVI
