# Supplementary material for: Triple-Negative Breast Cancer Cells Recruit Neutrophils by Secreting TGF-β and CXCR2 Ligands
Source: Front Immunol. 2021 Apr 12;12:659996. doi: 10.3389/fimmu.2021.659996 (PMC8071875; doi:10.3389/fimmu.2021.659996)
Supplement: Movies S5–S8 — Videos showing z-stacks of 2-photon images of M4 (Total slice no. 38; S5), MDA-MB-231 (Total slice no. 23; S6), BT549 (Total slice no. 31; S7), and BT474 (Total slice no. 147; S8) spheroids stained with a nuclear dye DRAQ5. [file DataSheet_3.zip]

Archive with 3 entries (3 files):
- Data Sheet 3/Movie S5.AVI
- Data Sheet 3/Movie S6.AVI
- Data Sheet 3/Movie S7.AVI
