# Supplementary material for: Triple-Negative Breast Cancer Cells Recruit Neutrophils by Secreting TGF-β and CXCR2 Ligands
Source: Front Immunol. 2021 Apr 12;12:659996. doi: 10.3389/fimmu.2021.659996 (PMC8071875; doi:10.3389/fimmu.2021.659996)
Supplement: Supplementary file 4 [file DataSheet_4.zip]

Archive with 1 entries (1 files):
- Data Sheet 4/Movie S8.AVI
