# Supplementary material for: Triple-Negative Breast Cancer Cells Recruit Neutrophils by Secreting TGF-β and CXCR2 Ligands
Source: Front Immunol. 2021 Apr 12;12:659996. doi: 10.3389/fimmu.2021.659996 (PMC8071875; doi:10.3389/fimmu.2021.659996)
Supplement: Movies S9 and S10 — Videos showing time-lapse imaging of the neutrophil-M4 (S9) and -BT474 (S10) spheroid co-culture system. Live-imaging was initiated one hour after the addition of neutrophils to the spheroids. Images were taken every 3 min for 20 hrs. Individual neutrophil tracks are shown. [file DataSheet_5.zip]

Archive with 2 entries (2 files):
- Data Sheet 5/Movie S10.MP4
- Data Sheet 5/Movie S9.MP4
